# Supplementary material for: Predictors of facility-based delivery utilization in central Ethiopia: A case-control study
Source: PLoS One. 2022 Jan 21;17(1):e0261360. doi: 10.1371/journal.pone.0261360 (PMC8782499; doi:10.1371/journal.pone.0261360)
Supplement: S2 File — (XLSX) [file pone.0261360.s002.xlsx]

## Sheet: Sheet1
idno	age	ethnicity	incomeinbirr	NtimesANC	Placeofbirth	Priorarrangements	Givingbirth	BPactivities	Anyaction	Maritalstatus	Religion1	Occupation1	EducationR1	EducationH1	ANCknowledge1	Resontorunkservices	Resontorankservices	Partnersrole	ANCKnowBinned	KofLDrec	PostNKnwledge	KofadvantageLDS	KnowledgeofCx	KnowledgeofBPCRT	Typeoftransport	Currentage	MonthlyincomeC	mariage	AgeatfirstpregC	Gravidityrecat	Nchildalive	Nabortions	Nstillbirth	parityrecat	TimetoHFcat	Timetodecision	WomenE	HasbandsE	ageCat	MonthlyIncome	NumberANC	firstANCM	AgeatM	AgeatP	reasontovisitHF	ANCYN	KoANC	KoLDC	KoPNC
001	30	1	2700	4	1	1	1	1	1	1	1	1	1	1	1	3	3	0	2	1	0	2	2	1	0	4	3	2	1	3	6	0	0	3	2	2	0	0	2	1	1	4	0	0	1	1	1	1	0
002	24	1	2000	4	1	1	1	0	2	1	1	1	1	1	1	2	2	0	0	1	0	2	1	0	1	3	2	2	1	2	2	0	0	2	2	2	0	0	1	0	1	4	0	0	1	1	0	1	0
003	20	1	3000	4	1	1	1	0	2	1	1	1	3	2	2	2	3	1	0	0	0	2	0	0	0	2	3	2	1	2	1	0	0	1	2	2	1	1	0	1	1	4	0	0	1	1	0	0	0
004	33	1	4000	4	1	1	1	0	2	1	1	1	3	3	2	3	3	1	0	0	0	2	0	1	1	4	3	2	1	3	3	0	0	2	1	2	1	1	2	1	1	3	0	0	1	1	0	0	0
005	24	2	4000	4	1	1	1	1	1	1	1	3	3	1	1	3	2	0	2	1	1	2	2	1	1	3	3	2	1	2	1	0	1	2	1	2	1	0	1	1	1	3	0	0	2	0	1	1	1
006	26	1	3000	4	1	1	1	0	2	1	1	1	3	3	2	2	2	0	0	0	0	0	0	1	1	3	3	2	1	2	1	1	0	1	1	2	1	1	1	1	1	4	0	0	1	1	0	0	0
007	22	1	3700	1	1	1	1	0	2	1	1	1	3	3	2	2	2	0	0	0	0	2	0	0	1	2	3	2	2	2	1	0	0	1	1	2	1	1	0	1	0	4	0	1	1	1	0	0	0
008	21	1	2000	1	1	0	1	1	1	1	1	1	1	1	1	3	2	1	0	1	0	2	1	1	1	2	2	2	1	2	1	0	0	1	2	2	0	0	0	0	0	9	0	0	2	0	0	1	0
009	20	1	2500	4	1	1	1	0	2	1	1	1	1	1	1	2	3	0	0	1	0	0	0	0	0	2	2	2	2	2	1	0	0	1	2	2	0	0	0	0	1	4	0	1	1	1	0	1	0
010	22	4	2900	1	1	1	1	0	2	1	1	1	3	3	2	2	3	0	0	0	0	0	0	0	1	2	3	2	2	2	1	0	0	1	1	2	1	1	0	1	0	4	0	1	1	1	0	0	0
011	30	1	1800	4	1	1	1	1	1	1	1	1	1	1	1	3	2	0	2	1	1	2	2	1	1	4	2	3	2	2	2	0	0	2	1	2	0	0	2	0	1	3	1	1	2	0	1	1	1
012	30	1	2700	4	1	1	1	0	2	1	1	1	3	3	1	3	2	0	2	1	1	2	2	1	0	4	3	2	1	3	5	0	0	3	1	2	1	1	2	1	1	5	0	0	2	0	1	1	1
013	29	2	3000	4	1	1	1	1	1	1	1	1	2	2	1	3	2	0	2	2	0	2	2	1	1	4	3	2	1	2	2	0	0	2	1	2	1	1	2	1	1	6	0	0	2	0	1	1	0
014	24	1	2000	4	1	1	1	0	2	1	1	1	3	1	2	3	2	1	0	0	0	2	0	0	1	3	2	3	2	1	1	0	0	1	1	1	1	0	1	0	1	4	1	1	1	1	0	0	0
015	35	2	1900	4	1	1	1	1	1	1	3	1	1	1	1	3	2	1	0	2	0	2	1	1	1	5	2	4	3	3	3	0	0	2	1	1	0	0	3	0	1	4	1	1	2	0	0	1	0
016	30	2	2900	4	1	1	1	0	2	1	1	1	1	1	1	3	2	1	2	2	2	2	2	1	1	4	3	3	2	2	2	0	0	2	1	2	0	0	2	1	1	3	1	1	2	0	1	1	1
017	29	1	2000	3	1	1	1	0	2	1	1	1	1	1	1	3	2	0	2	2	2	2	2	1	0	4	2	2	1	3	1	0	3	3	1	2	0	0	2	0	0	4	0	0	1	1	1	1	1
018	36	1	3000	2	1	1	1	0	2	1	3	1	2	2	2	3	2	1	0	0	0	2	0	1	1	5	3	2	2	3	3	0	0	2	2	2	1	1	3	1	0	4	0	1	1	1	0	0	0
019	28	1	2700	3	1	1	1	0	2	1	1	1	1	1	1	3	2	1	1	2	1	2	2	1	1	3	3	2	1	3	3	0	0	2	1	2	0	0	1	1	0	4	0	0	1	1	1	1	1
020	25	1	2000	1	1	1	1	0	2	1	1	1	1	1	1	3	2	1	1	2	0	2	2	1	1	3	2	2	1	2	2	0	0	2	2	2	0	0	1	0	0	4	0	0	1	1	1	1	0
021	19	1	2000	2	1	1	1	1	1	1	1	1	1	1	1	3	2	1	2	2	0	2	2	1	1	2	2	2	1	2	1	0	0	1	2	2	0	0	0	0	0	4	0	0	1	1	1	1	0
022	20	2	3000	4	1	1	1	1	1	2	1	3	3	#NULL!	2	3	2	1	0	0	0	2	0	1	0	2	3	2	1	1	0	0	0	1	1	2	1	1	0	1	1	3	0	0	1	1	0	0	0
023	35	1	2000	4	1	1	1	1	1	1	3	1	1	1	1	3	2	1	2	1	1	2	2	1	0	5	2	3	3	2	2	1	0	2	1	1	0	0	3	0	1	3	1	1	1	1	1	1	1
024	25	1	2500	1	1	1	1	0	2	1	1	1	3	3	1	2	3	1	2	0	0	1	1	0	1	3	2	2	1	2	1	0	0	1	1	2	1	1	1	0	0	4	0	0	1	1	1	0	0
025	26	1	4000	4	1	1	1	0	2	1	1	1	2	3	1	1	1	0	2	2	1	2	2	1	1	3	3	2	1	2	1	0	0	2	1	2	1	1	1	1	1	4	0	0	2	0	1	1	1
026	20	1	1500	2	0	1	2	0	2	1	1	1	1	1	2	3	#NULL!	0	0	0	0	0	0	0	1	2	1	2	1	3	4	0	0	3	2	2	0	0	0	0	0	4	0	0	1	1	0	0	0
027	25	1	2700	1	0	0	2	0	2	1	1	1	3	3	2	3	#NULL!	0	0	0	0	2	0	0	1	3	3	2	1	2	1	0	0	1	2	2	1	1	1	1	0	4	0	0	1	1	0	0	0
028	24	1	1000	1	0	1	2	1	2	1	1	1	1	1	2	3	#NULL!	0	0	0	0	1	0	0	0	3	1	2	1	2	2	0	0	2	2	2	0	0	1	0	0	8	0	0	1	1	0	0	0
029	37	1	2700	1	0	0	2	0	2	1	1	1	1	2	1	2	#NULL!	1	0	1	0	1	0	1	1	5	3	2	1	3	6	0	0	3	2	2	0	1	3	1	0	9	0	0	1	1	0	1	0
030	30	1	1500	1	0	0	2	0	2	1	1	1	1	1	2	2	#NULL!	1	0	0	0	1	0	1	0	4	1	2	1	3	5	0	0	3	2	2	0	0	2	0	0	2	0	0	1	1	0	0	0
031	35	1	2000	2	0	0	2	1	2	1	1	1	1	1	1	1	#NULL!	1	1	2	0	1	1	1	0	5	2	2	2	3	4	0	0	3	2	2	0	0	3	0	0	4	0	1	1	1	1	1	0
032	18	1	2500	1	0	0	2	1	2	1	3	1	2	2	1	2	#NULL!	0	0	0	0	1	0	0	0	1	2	2	1	2	1	0	0	1	2	2	1	1	0	0	0	4	0	0	1	1	0	0	0
033	38	1	1000	1	0	1	2	1	2	1	3	1	1	1	1	2	#NULL!	0	1	2	0	1	1	0	0	5	1	3	2	2	2	0	0	2	2	2	0	0	3	0	0	9	1	1	1	1	1	1	0
034	20	1	2700	2	0	0	2	0	2	1	3	1	3	1	1	2	#NULL!	0	1	1	0	2	1	0	0	2	3	2	1	2	1	0	0	1	2	2	1	0	0	1	0	7	0	0	1	1	1	1	0
035	24	1	2000	2	0	1	2	0	2	1	4	1	1	1	2	2	#NULL!	1	0	0	0	0	0	0	1	3	2	2	1	2	2	0	0	2	2	2	0	0	1	0	0	6	0	0	1	1	0	0	0
036	35	2	1900	1	0	1	2	0	2	1	1	1	1	1	1	2	#NULL!	0	2	2	0	1	2	1	0	5	2	3	2	3	4	0	0	3	2	2	0	0	3	0	0	6	1	1	1	1	1	1	0
037	28	1	1700	1	0	1	2	0	2	1	1	1	1	3	1	2	#NULL!	1	0	1	0	1	0	0	0	3	2	2	1	3	4	0	0	3	2	2	0	1	1	0	0	4	0	0	1	1	0	1	0
038	22	1	1500	1	0	1	2	0	2	1	1	1	1	1	1	2	#NULL!	0	1	1	0	2	1	0	1	2	1	2	1	2	2	0	0	2	2	2	0	0	0	0	0	6	0	0	1	1	1	1	0
039	32	1	2000	1	0	1	2	0	2	1	3	1	1	3	1	2	#NULL!	1	0	0	0	2	0	1	0	4	2	2	1	3	4	0	0	3	2	2	0	1	2	0	0	5	0	0	1	1	0	0	0
040	20	1	1000	#NULL!	0	0	2	0	2	1	1	1	1	1	2	2	#NULL!	1	0	0	0	1	0	0	0	2	1	2	1	2	1	0	0	1	2	2	0	0	0	0	#NULL!	#NULL!	0	0	#NULL!	0	0	0	0
041	24	1	1500	1	0	0	2	0	2	1	4	1	3	3	1	2	#NULL!	0	0	1	0	0	0	0	0	3	1	2	1	2	1	1	0	1	2	2	1	1	1	0	0	4	0	0	1	1	0	1	0
042	19	1	1000	1	0	0	2	0	2	1	1	1	1	1	2	2	#NULL!	1	0	0	0	1	0	0	0	2	1	2	1	2	1	0	0	1	2	2	0	0	0	0	0	6	0	0	1	1	0	0	0
043	20	1	1700	#NULL!	0	0	2	0	2	1	1	1	1	1	1	1	#NULL!	0	0	0	0	2	0	0	0	2	2	2	1	2	1	0	0	1	2	2	0	0	0	0	#NULL!	#NULL!	0	0	#NULL!	0	0	0	0
044	22	1	2000	1	0	0	2	0	2	1	1	1	1	3	2	2	#NULL!	1	0	0	0	0	0	0	1	2	2	2	1	2	1	0	0	1	2	2	0	1	0	0	0	4	0	0	1	1	0	0	0
045	22	1	1700	1	0	1	2	0	2	1	1	1	1	1	1	2	#NULL!	0	1	1	0	1	1	0	0	2	2	2	1	2	1	0	0	1	2	2	0	0	0	0	0	4	0	0	1	1	1	1	0
046	26	1	5000	1	0	0	2	0	2	1	3	1	3	3	1	2	#NULL!	1	1	2	0	1	1	0	0	3	3	2	2	2	1	0	0	1	2	2	1	1	1	1	0	5	0	1	1	1	1	1	0
047	24	1	2700	1	0	0	2	0	2	1	3	1	3	1	2	2	#NULL!	0	0	0	0	0	0	0	0	3	3	2	1	2	2	0	0	2	2	2	1	0	1	1	0	6	0	0	1	1	0	0	0
048	25	1	2000	1	0	0	2	0	2	1	1	1	1	1	2	2	#NULL!	1	0	0	0	0	0	0	0	3	2	2	1	2	2	0	0	2	2	2	0	0	1	0	0	6	0	0	1	1	0	0	0
049	36	1	1700	3	0	1	2	0	2	1	1	1	1	1	1	2	#NULL!	1	0	1	0	1	0	0	0	5	2	2	1	3	7	0	0	3	2	2	0	0	3	0	0	4	0	0	1	1	0	1	0
050	30	1	1900	1	0	0	2	1	2	1	1	1	1	1	2	2	#NULL!	0	0	0	0	1	0	0	1	4	2	2	1	3	4	0	0	3	2	2	0	0	2	0	0	4	0	0	1	1	0	0	0
053	22	1	1400	4	0	0	2	0	2	1	3	1	3	1	2	2	#NULL!	0	0	0	0	1	0	0	0	2	1	2	1	2	1	0	0	1	2	1	1	0	0	0	1	3	0	0	1	1	0	0	0
054	21	1	1000	4	0	1	2	0	2	1	1	1	3	2	1	2	#NULL!	0	2	2	0	2	2	0	0	2	1	2	2	3	1	0	0	3	2	2	1	1	0	0	1	#NULL!	0	1	1	1	1	1	0
055	30	1	1500	2	0	1	2	1	2	1	1	3	1	1	1	1	#NULL!	0	1	0	0	2	1	0	0	4	1	2	1	3	1	0	0	2	2	1	0	0	2	0	0	3	0	0	1	1	1	0	0
056	23	2	2000	3	0	1	2	1	2	1	1	1	1	4	1	2	#NULL!	0	1	0	0	1	0	0	0	2	2	1	1	3	2	0	3	2	2	1	0	1	0	0	0	4	0	0	1	1	1	0	0
057	29	1	2500	1	0	0	2	0	2	1	3	3	1	3	1	1	#NULL!	0	1	0	0	0	0	0	0	4	2	2	1	3	3	0	0	3	2	2	0	1	2	0	0	5	0	0	1	1	1	0	0
058	28	1	1000	2	0	0	2	0	2	1	1	2	1	3	2	2	#NULL!	0	0	0	0	2	0	0	0	3	1	3	3	2	3	0	0	1	2	2	0	1	1	0	0	5	1	1	1	1	0	0	0
059	31	1	2000	1	0	0	2	0	2	1	2	3	3	4	2	2	#NULL!	0	0	0	0	0	0	0	1	4	2	2	1	3	4	0	0	2	2	2	1	1	2	0	0	3	0	0	1	1	0	0	0
060	32	1	2500	1	0	0	2	0	2	1	1	2	1	3	1	1	#NULL!	1	2	2	0	1	2	0	0	4	2	4	3	2	1	0	0	1	2	1	0	1	2	0	0	5	1	1	1	1	1	1	0
061	22	2	5000	#NULL!	0	0	2	0	2	1	1	2	3	3	1	1	#NULL!	1	2	1	0	0	1	0	1	2	3	2	2	2	2	1	0	1	2	2	1	1	0	1	#NULL!	3	0	1	#NULL!	0	1	1	0
062	25	4	2000	#NULL!	0	0	2	1	2	1	3	2	3	1	1	1	#NULL!	1	2	2	1	1	2	0	0	3	2	2	2	2	1	0	0	1	2	2	1	0	1	0	#NULL!	4	0	1	#NULL!	0	1	1	1
063	23	1	3000	#NULL!	0	0	2	0	2	1	1	2	3	3	1	3	#NULL!	1	1	1	1	1	1	0	0	2	3	2	1	2	1	0	0	1	2	2	1	1	0	1	#NULL!	#NULL!	0	0	#NULL!	0	1	1	1
064	22	1	2700	1	0	1	2	0	2	1	1	1	1	2	2	1	#NULL!	1	0	2	0	0	0	0	0	2	3	2	1	2	1	0	0	1	2	1	0	1	0	1	0	#NULL!	0	0	1	1	0	1	0
065	35	1	1700	1	0	1	2	0	2	1	1	3	1	1	1	3	#NULL!	1	0	0	0	1	0	0	0	5	2	1	2	3	1	0	0	2	2	1	0	0	3	0	0	#NULL!	0	1	1	1	0	0	0
066	23	1	2000	#NULL!	0	0	2	0	2	1	1	3	3	3	2	1	#NULL!	0	0	0	0	0	0	0	1	2	2	1	1	2	1	0	0	1	2	1	1	1	0	0	#NULL!	8	0	0	#NULL!	0	0	0	0
067	30	1	2500	1	0	0	2	0	2	1	3	1	1	3	2	2	#NULL!	1	0	0	0	1	0	0	0	4	2	2	1	3	3	0	0	3	2	2	0	1	2	0	0	6	0	0	1	1	0	0	0
068	25	1	1200	1	0	1	2	0	2	1	1	1	1	1	2	3	#NULL!	1	0	0	0	0	0	0	0	3	1	2	2	2	1	0	0	1	2	2	0	0	1	0	0	#NULL!	0	1	1	1	0	0	0
070	22	1	1500	1	0	0	2	1	2	1	3	2	3	1	1	2	#NULL!	1	1	1	0	1	1	0	0	2	1	2	1	2	4	0	0	1	2	2	1	0	0	0	0	6	0	0	1	1	1	1	0
071	26	2	5000	1	0	0	2	1	2	1	1	1	3	3	1	2	#NULL!	1	1	0	0	1	0	0	0	3	3	2	2	2	1	0	0	2	2	1	1	1	1	1	0	3	0	1	1	1	1	0	0
072	26	1	1000	2	0	1	2	0	2	1	1	2	1	1	1	2	#NULL!	1	0	0	0	0	0	0	1	3	1	2	2	2	1	0	0	1	2	2	0	0	1	0	0	5	0	1	1	1	0	0	0
073	34	1	1500	#NULL!	1	0	1	0	2	1	3	1	1	2	1	1	1	1	2	1	0	2	2	0	1	5	1	3	2	3	1	0	0	3	1	2	0	1	3	0	#NULL!	8	1	1	2	0	1	1	0
074	25	2	2500	4	1	1	1	0	2	1	3	1	3	3	1	3	2	1	2	2	2	2	2	1	1	3	2	2	2	1	2	0	0	1	1	1	1	1	1	0	1	5	0	1	1	1	1	1	1
075	20	1	2000	3	1	1	1	0	2	1	1	1	2	3	1	3	2	0	2	2	2	2	2	1	1	2	2	2	1	2	1	0	0	2	1	2	1	1	0	0	0	4	0	0	1	1	1	1	1
076	30	2	3500	4	1	1	1	0	2	1	3	3	3	2	1	3	2	0	2	2	2	2	2	1	1	4	3	2	1	2	4	0	0	2	1	1	1	1	2	1	1	#NULL!	0	0	1	1	1	1	1
078	20	3	4000	4	1	0	1	1	1	1	2	1	3	3	1	3	2	0	2	2	2	2	2	1	1	2	3	2	1	1	1	0	0	1	1	2	1	1	0	1	1	3	0	0	1	1	1	1	1
080	26	1	4500	4	1	1	1	0	2	1	2	1	3	4	1	2	3	1	1	1	0	1	1	0	1	3	3	2	1	2	2	0	0	2	2	1	1	1	1	1	1	6	0	0	1	1	1	1	0
081	20	3	3000	3	1	1	1	1	2	1	2	1	3	3	1	1	1	1	1	1	0	0	0	0	1	2	3	2	1	1	3	0	0	1	1	1	1	1	0	1	0	4	0	0	1	1	1	1	0
082	26	1	2000	3	1	0	1	0	2	1	3	1	3	2	1	1	1	1	0	0	0	0	0	0	1	3	2	2	2	1	1	0	0	1	2	2	1	1	1	0	0	4	0	1	1	1	0	0	0
083	28	1	2000	4	1	1	1	0	2	1	2	2	3	3	1	1	1	1	0	0	0	1	0	0	1	3	2	2	1	2	1	0	0	2	1	2	1	1	1	0	1	4	0	0	1	1	0	0	0
084	19	4	3000	2	1	0	1	0	2	1	2	1	2	2	1	2	3	1	1	0	0	1	0	0	1	2	3	2	1	1	1	0	0	1	1	2	1	1	0	1	0	4	0	0	1	1	1	0	0
085	25	1	3500	2	1	0	1	0	2	1	3	1	2	1	1	1	1	0	1	1	1	1	1	0	1	3	3	2	1	1	2	0	0	1	1	1	1	0	1	1	0	4	0	0	1	1	1	1	1
086	20	1	3000	2	1	0	1	0	2	1	1	1	2	2	1	3	2	1	0	0	0	0	0	0	1	2	3	2	2	1	1	0	0	1	1	2	1	1	0	1	0	4	0	1	1	1	0	0	0
087	34	1	3000	2	1	0	1	0	2	1	2	4	2	2	1	1	1	0	1	1	1	1	1	0	1	5	3	2	1	2	1	0	0	2	1	2	1	1	3	1	0	5	0	0	1	1	1	1	1
088	30	2	3500	4	1	1	1	1	1	1	2	2	4	3	1	3	2	0	0	0	0	1	0	0	1	4	3	2	2	2	2	0	0	1	1	1	1	1	2	1	1	3	0	1	1	1	0	0	0
089	19	1	3000	2	1	1	1	1	1	1	2	1	3	3	1	2	3	0	2	2	0	1	2	0	1	2	3	2	1	1	1	0	0	1	1	2	1	1	0	1	0	5	0	0	1	1	1	1	0
090	20	1	2000	3	1	1	1	0	2	1	2	1	3	3	1	3	3	0	2	1	1	2	2	0	1	2	2	2	1	1	1	0	0	1	1	2	1	1	0	0	0	7	0	0	1	1	1	1	1
091	29	4	1000	1	1	0	1	0	2	1	2	1	3	3	1	3	2	0	0	1	0	0	0	0	1	4	1	3	3	2	1	0	0	2	1	1	1	1	2	0	0	4	1	1	1	1	0	1	0
092	37	1	3000	3	1	1	1	1	1	1	2	1	3	3	1	1	1	0	0	0	0	1	0	0	1	5	3	3	2	3	2	1	0	3	2	2	1	1	3	1	0	5	1	1	1	1	0	0	0
093	38	1	2500	2	1	1	1	0	2	1	1	1	1	2	2	2	3	0	0	0	0	0	0	0	0	5	2	2	1	3	1	2	0	3	1	1	0	1	3	0	0	3	0	0	2	0	0	0	0
094	35	3	4000	3	1	1	1	1	1	1	1	1	3	3	1	1	1	0	2	2	0	2	2	0	1	5	3	4	3	2	1	0	0	2	1	2	1	1	3	1	0	4	1	1	1	1	1	1	0
095	30	4	1500	3	1	1	1	1	1	1	2	2	2	2	1	1	1	0	2	2	0	2	2	0	1	4	1	2	1	2	1	0	0	2	1	2	1	1	2	0	0	3	0	0	1	1	1	1	0
097	25	4	5000	2	1	1	1	0	2	1	2	1	2	3	1	2	3	0	1	1	0	2	1	0	1	3	3	3	2	2	2	0	0	2	1	1	1	1	1	1	0	5	1	1	1	1	1	1	0
098	20	1	1000	#NULL!	0	0	2	0	2	1	2	1	1	3	2	2	#NULL!	1	0	0	0	0	0	0	0	2	1	1	1	2	5	0	0	1	1	2	0	1	0	0	#NULL!	6	0	0	#NULL!	0	0	0	0
099	22	1	900	#NULL!	0	0	2	0	2	1	2	1	1	3	1	3	#NULL!	0	0	1	0	1	0	0	0	2	1	2	1	2	7	0	0	2	1	2	0	1	0	0	#NULL!	6	0	0	#NULL!	0	0	1	0
100	30	1	1000	1	0	0	2	0	2	1	1	1	1	2	2	2	#NULL!	1	0	1	0	2	1	0	0	4	1	2	1	3	2	1	0	3	2	2	0	1	2	0	0	6	0	0	1	1	0	1	0
101	35	2	2000	#NULL!	0	0	2	0	2	1	2	1	2	2	1	1	#NULL!	0	0	0	0	1	0	0	0	5	2	2	1	3	3	0	0	3	2	2	1	1	3	0	#NULL!	6	0	0	#NULL!	0	0	0	0
102	21	1	2000	4	0	0	2	0	2	1	2	1	2	1	1	1	#NULL!	0	2	2	1	1	2	1	0	2	2	3	2	1	4	0	0	1	2	2	1	0	0	0	1	5	1	1	97	0	1	1	1
103	22	1	800	3	0	0	2	0	2	1	2	1	1	3	1	1	#NULL!	1	0	1	0	1	0	0	0	2	1	2	1	2	2	0	0	2	1	2	0	1	0	0	0	7	0	0	1	1	0	1	0
104	27	4	700	#NULL!	0	0	2	0	2	1	1	1	1	3	2	1	#NULL!	1	0	0	0	0	0	0	0	3	1	2	2	3	1	0	0	3	1	2	0	1	1	0	#NULL!	#NULL!	0	1	#NULL!	0	0	0	0
105	38	3	500	2	0	0	2	0	2	2	2	3	1	#NULL!	2	1	#NULL!	0	0	0	0	0	0	0	1	5	1	3	2	2	1	0	1	2	1	2	0	1	3	0	0	#NULL!	1	1	1	1	0	0	0
106	19	1	2000	3	0	0	2	0	2	1	2	1	2	2	1	1	#NULL!	0	1	1	1	1	1	1	1	2	2	2	1	1	6	1	0	1	1	2	1	1	0	0	0	8	0	0	1	1	1	1	1
107	25	1	2500	#NULL!	0	0	2	0	2	1	2	1	2	3	1	1	#NULL!	0	2	0	0	0	0	0	0	3	2	1	1	2	5	1	1	1	1	2	1	1	1	0	#NULL!	#NULL!	0	0	#NULL!	0	1	0	0
108	35	1	2000	#NULL!	0	0	2	0	2	1	2	1	1	2	1	2	#NULL!	0	0	1	0	1	0	0	1	5	2	1	1	3	1	0	0	3	2	2	0	1	3	0	#NULL!	3	0	0	#NULL!	0	0	1	0
109	35	1	2100	4	0	0	2	0	2	1	2	1	1	1	1	2	#NULL!	0	2	2	1	2	2	0	0	5	2	2	1	3	2	0	0	3	2	2	0	0	3	0	1	4	0	0	1	1	1	1	1
110	30	1	2300	#NULL!	0	0	2	0	2	1	2	1	1	1	2	1	#NULL!	0	0	0	0	1	0	0	1	4	2	2	1	3	5	1	0	3	2	2	0	0	2	0	#NULL!	#NULL!	0	0	#NULL!	0	0	0	0
111	33	1	2500	#NULL!	0	0	2	0	2	1	2	1	1	2	2	2	#NULL!	0	0	0	0	0	0	0	0	4	2	3	2	3	2	0	0	3	2	2	0	1	2	0	#NULL!	7	1	1	97	0	0	0	0
112	32	3	4000	3	0	0	2	0	2	1	2	1	1	2	1	1	#NULL!	0	2	2	1	2	2	0	0	4	3	2	1	3	1	0	0	3	2	2	0	1	2	1	0	3	0	0	1	1	1	1	1
113	20	1	3000	2	0	0	2	0	2	1	2	1	1	2	1	2	#NULL!	0	2	0	0	1	1	0	0	2	3	2	1	1	1	1	0	1	2	2	0	1	0	1	0	#NULL!	0	0	1	1	1	0	0
114	30	3	2000	2	0	0	2	0	2	1	3	1	1	2	2	1	#NULL!	0	0	0	0	0	0	0	1	4	2	2	2	2	5	1	1	2	1	2	0	1	2	0	0	#NULL!	0	1	1	1	0	0	0
115	35	1	1000	#NULL!	0	0	2	0	2	1	2	1	1	1	2	2	#NULL!	0	0	0	0	0	0	0	0	5	1	3	2	3	6	0	4	3	2	2	0	0	3	0	#NULL!	4	1	1	#NULL!	0	0	0	0
116	30	1	1000	#NULL!	0	0	2	0	2	1	2	1	1	1	2	2	#NULL!	0	0	0	0	0	0	0	0	4	1	2	2	3	4	1	0	3	1	2	0	0	2	0	#NULL!	#NULL!	0	1	#NULL!	0	0	0	0
117	28	1	2000	#NULL!	0	0	2	0	2	1	2	1	2	2	2	1	#NULL!	0	0	0	0	0	0	0	0	3	2	2	1	2	4	0	0	2	1	2	1	1	1	0	#NULL!	#NULL!	0	0	#NULL!	0	0	0	0
118	28	3	2000	1	0	1	2	0	2	1	2	1	1	1	1	1	#NULL!	0	1	1	0	2	1	0	1	3	2	3	2	2	5	0	0	2	1	2	0	0	1	0	0	5	1	1	1	1	1	1	0
119	27	1	3000	1	0	0	2	0	2	1	2	1	1	1	2	2	#NULL!	0	0	0	0	0	0	0	0	3	3	2	1	3	1	0	0	3	2	2	0	0	1	1	0	7	0	0	97	0	0	0	0
120	25	1	1500	2	0	0	2	0	2	1	2	1	1	1	1	1	#NULL!	0	0	0	0	0	0	0	0	3	1	2	1	2	3	0	0	2	2	2	0	0	1	0	0	7	0	0	1	1	0	0	0
121	30	1	1500	1	0	0	2	0	2	1	2	1	1	2	2	1	#NULL!	0	0	0	0	0	0	0	0	4	1	2	1	3	4	0	0	3	2	2	0	1	2	0	0	#NULL!	0	0	1	1	0	0	0
122	25	1	3000	2	0	0	2	1	2	1	2	1	1	3	1	2	#NULL!	1	2	2	1	1	2	0	0	3	3	2	1	2	5	0	0	2	1	2	0	1	1	1	0	#NULL!	0	0	1	1	1	1	1
123	35	1	1000	1	0	0	2	0	2	1	1	4	1	1	2	2	#NULL!	0	0	0	0	2	0	0	1	5	1	2	1	3	2	0	0	2	1	1	0	0	3	0	0	#NULL!	0	0	1	1	0	0	0
124	29	1	2500	1	0	0	2	0	2	1	2	1	1	1	1	2	#NULL!	0	0	1	1	1	1	0	0	4	2	2	1	3	2	0	0	3	2	2	0	0	2	0	0	8	0	0	1	1	0	1	1
125	28	1	2500	#NULL!	0	0	2	1	2	1	1	1	1	1	1	2	#NULL!	1	0	0	0	1	0	0	1	3	2	1	2	3	4	0	0	2	1	2	0	0	1	0	#NULL!	8	0	1	#NULL!	0	0	0	0
126	35	1	3000	4	1	1	1	0	2	1	1	3	3	4	1	3	2	1	2	2	1	2	2	1	1	5	3	2	2	3	2	0	0	3	1	1	1	1	3	1	1	7	0	1	1	1	1	1	1
127	25	4	3000	4	1	1	1	0	2	1	1	1	3	4	1	2	2	1	2	2	1	2	2	1	1	3	3	3	2	1	5	1	0	1	1	2	1	1	1	1	1	8	1	1	1	1	1	1	1
128	24	1	4000	4	1	1	1	0	2	1	1	1	3	4	1	2	3	1	2	2	2	1	2	0	1	3	3	2	2	1	3	0	0	1	1	1	1	1	1	1	1	6	0	1	1	1	1	1	1
128	30	1	4000	4	1	1	1	0	2	1	3	2	4	4	1	2	3	1	2	2	2	1	2	1	1	4	3	3	2	2	3	1	0	2	1	1	1	1	2	1	1	5	1	1	1	1	1	1	1
130	29	1	5000	4	1	1	1	0	2	1	4	3	3	3	1	2	3	1	1	2	1	2	2	1	1	4	3	3	3	2	4	0	0	2	1	1	1	1	2	1	1	9	1	1	1	1	1	1	1
131	23	3	4000	2	1	0	1	0	2	1	3	1	4	4	1	1	3	1	1	0	0	1	0	0	1	2	3	3	2	1	3	0	0	1	2	1	1	1	0	1	0	#NULL!	1	1	1	1	1	0	0
132	26	3	3000	2	1	1	1	0	2	1	4	1	3	3	1	1	1	1	0	0	0	1	0	0	1	3	3	3	2	1	4	0	0	1	1	1	1	1	1	1	0	3	1	1	1	1	0	0	0
133	21	2	1000	4	1	1	1	0	2	2	1	2	4	#NULL!	1	3	1	0	1	1	0	1	1	0	1	2	1	2	2	1	1	0	0	1	1	1	1	1	0	0	1	2	0	1	1	1	1	1	0
134	26	3	3000	2	1	0	1	0	2	1	1	3	3	4	1	2	3	1	1	0	0	0	0	0	1	3	3	3	2	2	1	0	0	2	1	1	1	1	1	1	0	3	1	1	1	1	1	0	0
135	25	1	5000	3	1	0	1	0	2	1	3	2	4	4	1	1	1	1	0	0	0	1	0	0	1	3	3	3	2	2	2	1	0	1	1	1	1	1	1	1	0	3	1	1	1	1	0	0	0
136	26	1	4000	4	1	1	1	0	2	1	3	2	3	4	1	1	1	1	2	2	1	2	2	1	1	3	3	3	2	2	2	1	0	2	1	1	1	1	1	1	1	4	1	1	1	1	1	1	1
137	30	1	5000	4	1	0	1	0	2	1	3	3	3	3	1	2	3	1	2	2	1	2	2	1	1	4	3	4	3	2	1	0	0	2	1	2	1	1	2	1	1	7	1	1	1	1	1	1	1
138	25	1	3000	4	1	1	1	0	2	1	2	1	3	3	1	1	1	1	1	1	1	2	2	1	1	3	3	3	2	2	1	0	0	2	1	1	1	1	1	1	1	8	1	1	1	1	1	1	1
139	39	2	4000	1	1	1	1	0	2	1	1	1	4	4	1	3	3	1	0	1	1	2	1	1	1	5	3	3	2	2	1	0	0	2	1	1	1	1	3	1	0	2	1	1	1	1	0	1	1
140	25	1	2000	4	1	1	1	0	2	1	1	2	4	4	1	3	3	1	1	1	1	1	1	0	1	3	2	3	2	1	2	0	0	1	1	1	1	1	1	0	1	7	1	1	2	0	1	1	1
141	27	1	2000	4	1	1	1	0	2	1	3	1	3	3	1	1	1	0	1	1	1	1	1	1	0	3	2	3	2	2	1	0	0	2	2	2	1	1	1	0	1	5	1	1	1	1	1	1	1
142	23	1	4000	4	1	1	1	0	2	1	1	3	4	4	1	2	3	0	1	2	1	2	2	1	0	2	3	3	2	2	2	1	0	1	2	2	1	1	0	1	1	3	1	1	1	1	1	1	1
143	31	2	5000	4	1	1	1	0	2	1	1	1	4	4	1	2	2	0	2	1	1	2	2	1	0	4	3	3	3	2	2	0	0	2	2	1	1	1	2	1	1	4	1	1	1	1	1	1	1
144	25	1	4000	4	1	1	1	0	2	1	1	3	4	3	1	2	3	0	1	1	1	1	1	1	1	3	3	3	2	1	2	0	0	1	1	1	1	1	1	1	1	4	1	1	1	1	1	1	1
145	33	1	5000	2	1	1	1	0	2	1	1	1	4	4	1	1	1	0	1	2	1	1	2	1	1	4	3	4	3	2	2	0	0	2	1	1	1	1	2	1	0	4	1	1	1	1	1	1	1
146	30	1	4000	4	1	1	1	0	2	1	1	1	4	4	1	2	3	0	1	2	1	2	2	1	1	4	3	4	3	2	1	0	0	2	1	1	1	1	2	1	1	3	1	1	1	1	1	1	1
147	37	1	3000	4	1	1	1	0	2	1	1	1	3	3	1	3	2	1	1	2	1	1	2	1	1	5	3	2	2	3	2	0	0	3	1	1	1	1	3	1	1	3	0	1	1	1	1	1	1
148	23	4	3000	4	1	1	1	0	2	1	3	3	4	4	1	1	1	1	0	2	1	1	1	1	1	2	3	3	2	1	1	1	0	1	1	1	1	1	0	1	1	4	1	1	1	1	0	1	1
149	29	2	3000	4	1	0	1	0	2	1	1	2	4	4	1	1	1	0	1	2	0	1	1	1	1	4	3	3	2	3	3	0	0	2	1	1	1	1	2	1	1	3	1	1	1	1	1	1	0
150	25	1	1500	1	1	1	1	0	2	1	4	1	4	4	1	3	2	0	0	2	1	1	1	1	0	3	1	3	2	2	1	0	0	1	1	1	1	1	1	0	0	4	1	1	1	1	0	1	1
151	20	1	1000	#NULL!	1	1	1	0	2	2	1	3	4	#NULL!	2	3	2	0	0	0	0	1	0	0	1	2	1	2	2	1	2	0	0	1	1	1	1	1	0	0	#NULL!	7	0	1	2	0	0	0	0
152	38	1	4000	4	1	1	1	0	2	1	1	3	3	3	1	3	2	0	1	1	0	2	1	0	0	5	3	3	2	3	2	1	0	3	1	2	1	1	3	1	1	3	1	1	1	1	1	1	0
153	20	1	1500	4	1	1	1	0	2	1	2	1	3	3	2	2	2	1	0	1	1	2	1	0	1	2	1	2	1	1	3	0	1	1	1	2	1	1	0	0	1	4	0	0	1	1	0	1	1
154	39	1	1300	3	1	1	1	0	2	1	1	3	1	3	2	2	2	0	0	0	0	1	0	0	0	5	1	2	1	3	1	0	0	3	1	2	0	1	3	0	0	2	0	0	1	1	0	0	0
155	28	1	1000	4	1	1	1	0	2	1	1	3	3	3	2	3	2	0	0	1	0	2	1	0	1	3	1	2	1	2	3	1	0	2	1	2	1	1	1	0	1	4	0	0	1	1	0	1	0
156	28	4	3000	4	1	1	1	0	2	1	1	3	3	4	1	1	3	1	1	1	0	2	1	1	0	3	3	4	3	1	1	1	0	1	1	1	1	1	1	1	1	8	1	1	1	1	1	1	0
157	20	1	1500	2	1	1	1	0	2	2	1	1	3	#NULL!	2	3	2	1	0	0	0	1	0	0	0	2	1	2	1	1	1	0	0	1	1	2	1	1	0	0	0	#NULL!	0	0	1	1	0	0	0
158	32	1	5000	1	1	1	1	0	2	1	1	1	3	3	1	1	1	0	1	0	0	1	0	0	1	4	3	3	2	2	4	1	0	2	1	1	1	1	2	1	0	3	1	1	1	1	1	0	0
159	32	1	1500	2	1	1	1	0	2	1	1	1	3	3	1	3	2	0	2	0	0	1	1	1	1	4	1	3	2	2	1	0	0	1	1	1	1	1	2	0	0	2	1	1	1	1	1	0	0
160	22	2	1300	3	1	1	1	0	2	2	1	1	3	#NULL!	1	3	2	0	2	1	1	1	2	1	0	2	1	3	2	2	7	0	0	1	1	1	1	1	0	0	0	4	1	1	1	1	1	1	1
161	23	1	1000	4	1	1	1	0	2	1	1	1	3	3	1	3	2	0	0	0	0	2	0	0	0	2	1	3	2	1	3	0	0	1	1	1	1	1	0	0	1	3	1	1	1	1	0	0	0
162	30	1	1500	3	1	1	1	1	1	1	1	3	3	3	2	3	2	0	0	0	0	1	0	1	1	4	1	2	1	2	1	0	0	2	1	1	1	1	2	0	0	4	0	0	2	0	0	0	0
163	32	1	600	3	1	1	1	1	1	2	1	1	1	#NULL!	1	3	2	1	2	0	0	1	1	0	1	4	1	2	1	2	1	0	0	2	1	1	0	1	2	0	0	2	0	0	2	0	1	0	0
164	23	1	1500	4	1	1	1	0	2	1	1	3	3	1	1	3	2	0	2	1	1	2	2	1	0	2	1	1	2	2	2	0	0	2	1	1	1	0	0	0	1	3	0	1	1	1	1	1	1
165	28	1	5000	4	1	1	1	1	1	1	3	2	4	4	1	3	2	0	2	1	1	1	2	0	1	3	3	2	1	2	1	0	0	2	1	1	1	1	1	1	1	8	0	0	1	1	1	1	1
166	20	3	3000	4	1	1	1	0	2	1	1	1	3	3	1	3	2	0	2	0	0	1	1	1	0	2	3	2	1	1	1	1	0	1	1	1	1	1	0	1	1	3	0	0	1	1	1	0	0
167	24	1	1000	4	1	1	1	0	2	1	2	3	3	3	2	3	2	0	0	0	0	0	0	0	1	3	1	3	2	2	1	0	0	2	1	1	1	1	1	0	1	3	1	1	1	1	0	0	0
168	30	1	1000	4	1	1	1	0	2	1	1	1	3	3	2	2	3	0	0	0	0	1	0	1	1	4	1	2	1	2	2	0	0	2	1	1	1	1	2	0	1	2	0	0	1	1	0	0	0
169	30	2	2500	4	1	0	1	1	2	1	1	1	3	3	1	2	3	0	2	0	0	2	1	0	1	4	2	4	3	1	2	0	0	1	1	2	1	1	2	0	1	3	1	1	1	1	1	0	0
170	27	1	5000	4	1	1	1	0	2	1	1	2	4	4	1	2	1	1	2	1	0	1	1	1	0	3	3	4	3	1	1	0	1	1	1	2	1	1	1	1	1	3	1	1	1	1	1	1	0
171	20	2	4000	#NULL!	1	1	1	0	2	1	1	1	3	3	1	2	2	0	1	0	0	2	1	0	1	2	3	2	1	1	2	0	0	1	1	2	1	1	0	1	#NULL!	3	0	0	2	0	1	0	0
172	32	2	5000	4	1	1	1	0	2	1	1	1	3	4	1	3	2	0	2	1	0	2	2	1	1	4	3	2	1	2	1	0	0	2	1	1	1	1	2	1	1	3	0	0	1	1	1	1	0
173	20	1	2000	4	1	1	1	1	1	1	1	1	4	4	1	2	3	0	2	1	1	2	2	0	1	2	2	2	1	1	2	0	0	1	1	1	1	1	0	0	1	3	0	0	1	1	1	1	1
174	30	1	1500	2	1	1	1	0	2	1	1	1	1	3	1	2	2	0	2	0	0	1	1	0	0	4	1	4	3	1	3	0	0	1	2	1	0	1	2	0	0	3	1	1	1	1	1	0	0
175	28	2	2000	4	1	1	1	0	2	1	1	3	3	3	1	2	2	0	1	2	0	2	2	0	1	3	2	3	2	2	1	0	0	2	1	2	1	1	1	0	1	4	1	1	1	1	1	1	0
176	28	1	1000	4	0	0	2	0	2	1	1	1	3	3	1	2	#NULL!	1	0	0	0	2	0	1	0	3	1	2	2	2	1	0	0	2	1	2	1	1	1	0	1	4	0	1	1	1	0	0	0
177	26	2	5000	2	0	0	2	0	2	1	1	1	3	4	1	1	#NULL!	0	2	1	0	2	2	1	0	3	3	3	2	1	1	0	0	1	1	2	1	1	1	1	0	#NULL!	1	1	1	1	1	1	0
178	20	2	1200	4	0	0	2	0	2	1	1	3	2	2	1	2	#NULL!	0	2	2	1	2	2	0	1	2	1	2	1	1	3	0	0	1	1	1	1	1	0	0	1	3	0	0	1	1	1	1	1
179	27	2	3000	1	0	0	2	0	2	1	1	1	3	3	2	2	#NULL!	0	0	0	0	0	0	0	0	3	3	2	1	2	1	0	0	2	1	1	1	1	1	1	0	3	0	0	1	1	0	0	0
180	28	1	2000	4	0	0	2	0	2	1	1	1	3	2	2	1	#NULL!	0	0	0	0	0	0	0	1	3	2	2	1	2	1	0	0	2	1	2	1	1	1	0	1	2	0	0	1	1	0	0	0
181	25	2	2000	1	0	0	2	0	2	1	1	3	3	3	2	1	#NULL!	0	0	0	0	0	0	0	0	3	2	3	2	1	2	0	0	1	2	2	1	1	1	0	0	3	1	1	1	1	0	0	0
182	38	1	2000	2	0	0	2	0	2	1	1	2	3	3	1	1	#NULL!	0	1	2	2	1	2	0	0	5	2	3	2	2	2	0	0	2	1	2	1	1	3	0	0	3	1	1	1	1	1	1	1
183	26	1	1000	2	0	0	2	0	2	2	1	4	1	#NULL!	1	1	#NULL!	0	1	2	0	0	1	0	0	3	1	2	1	2	1	0	0	2	1	1	0	1	1	0	0	6	0	0	1	1	1	1	0
184	34	2	2000	4	0	1	2	1	2	1	1	1	2	3	1	2	#NULL!	0	2	2	0	2	2	0	1	5	2	3	3	2	1	0	0	2	1	2	1	1	3	0	1	3	1	1	1	1	1	1	0
185	28	1	2000	1	0	0	2	0	2	1	1	1	2	2	1	2	#NULL!	0	2	2	0	2	2	1	1	3	2	1	1	2	3	0	0	2	1	1	1	1	1	0	0	8	0	0	1	1	1	1	0
186	42	4	2000	1	0	0	2	0	2	1	1	1	3	3	1	1	#NULL!	0	1	2	0	2	2	0	1	5	2	2	2	3	3	0	0	3	2	2	1	1	3	0	0	4	0	1	1	1	1	1	0
187	34	1	2000	1	0	1	2	0	2	1	1	1	2	2	1	2	#NULL!	1	2	1	0	2	2	0	1	5	2	4	3	2	1	0	0	2	1	2	1	1	3	0	0	8	1	1	1	1	1	1	0
188	27	2	1000	2	0	0	2	0	2	1	1	3	3	2	1	2	#NULL!	1	1	1	0	2	1	0	1	3	1	3	3	1	3	0	0	1	1	2	1	1	1	0	0	7	1	1	1	1	1	1	0
189	27	1	3000	4	0	0	2	0	2	1	1	3	3	3	1	1	#NULL!	0	2	2	1	2	2	0	1	3	3	4	3	1	2	0	0	1	1	2	1	1	1	1	1	5	1	1	1	1	1	1	1
190	20	1	1000	4	0	0	2	0	2	1	1	1	3	3	1	1	#NULL!	0	2	2	1	2	2	0	1	2	1	1	1	1	3	0	0	1	1	2	1	1	0	0	1	3	0	0	1	1	1	1	1
191	35	1	2000	4	0	0	2	0	2	1	1	1	2	2	1	1	#NULL!	0	2	2	1	2	2	1	1	5	2	2	1	2	3	0	0	2	1	2	1	1	3	0	1	8	0	0	1	1	1	1	1
192	30	1	3000	4	0	1	2	0	2	1	1	1	1	1	1	1	#NULL!	0	2	2	1	2	2	1	1	4	3	2	1	2	7	0	1	2	1	2	0	0	2	1	1	8	0	0	1	1	1	1	1
193	33	1	2000	4	0	0	2	0	2	1	1	2	2	3	1	2	#NULL!	0	2	2	1	2	2	0	1	4	2	3	2	2	3	0	0	2	1	2	1	1	2	0	1	7	1	1	1	1	1	1	1
194	30	2	1500	2	0	0	2	0	2	1	1	1	2	2	1	2	#NULL!	0	2	2	0	1	2	0	1	4	1	2	1	2	1	0	0	2	1	2	1	1	2	0	0	6	0	0	1	1	1	1	0
195	25	1	1500	1	0	0	2	0	2	1	1	1	1	3	2	2	#NULL!	0	0	0	0	1	0	0	1	3	1	2	1	2	1	0	0	2	1	2	0	1	1	0	0	3	0	0	1	1	0	0	0
196	28	2	1000	3	0	1	2	0	2	1	1	1	3	3	1	2	#NULL!	0	1	1	0	1	1	0	0	3	1	4	3	2	1	0	0	2	1	1	1	1	1	0	0	3	1	1	1	1	1	1	0
197	25	1	2000	2	0	1	2	0	2	1	1	2	3	3	1	2	#NULL!	0	0	0	0	0	0	0	0	3	2	3	2	1	2	0	0	1	1	2	1	1	1	0	0	3	1	1	1	1	0	0	0
198	40	2	1100	2	0	1	2	0	2	1	1	3	3	3	1	2	#NULL!	0	1	0	0	1	0	0	0	5	1	2	1	3	3	0	0	3	1	2	1	1	3	0	0	3	0	0	1	1	1	0	0
199	28	2	3000	2	0	0	2	0	2	1	1	2	3	3	1	2	#NULL!	1	0	1	0	0	0	0	0	3	3	3	2	2	3	0	0	2	1	2	1	1	1	1	0	3	1	1	1	1	0	1	0
200	28	2	5000	3	0	0	2	0	2	1	1	1	2	4	1	2	#NULL!	0	2	2	0	2	2	0	1	3	3	4	3	1	2	0	1	1	1	2	1	1	1	1	0	8	1	1	1	1	1	1	0
201	24	1	400	3	1	1	1	0	2	1	1	1	2	3	1	2	2	1	0	0	0	2	0	1	0	3	1	3	2	1	2	0	1	1	2	1	1	1	1	0	0	8	1	1	1	1	0	0	0
202	19	1	1200	4	1	1	1	0	2	1	1	1	2	2	1	3	3	1	1	0	0	1	0	0	1	2	1	2	1	1	2	0	1	1	2	2	1	1	0	0	1	4	0	0	1	1	1	0	0
203	36	1	2000	3	1	1	1	1	1	1	1	1	1	3	1	2	3	0	2	2	1	2	2	1	1	5	2	2	2	2	1	0	0	2	1	1	0	1	3	0	0	8	0	1	1	1	1	1	1
204	22	1	1300	3	1	1	1	1	1	1	1	1	2	2	1	2	2	1	1	2	0	1	1	1	1	2	1	2	2	1	7	0	1	1	1	1	1	1	0	0	0	8	0	1	1	1	1	1	0
205	19	1	1400	4	1	0	1	0	2	1	1	1	3	2	1	3	2	1	1	1	1	1	1	0	1	2	1	2	1	1	3	0	0	1	1	2	1	1	0	0	1	6	0	0	1	1	1	1	1
206	30	1	4000	3	1	1	1	0	2	1	1	1	1	3	1	3	2	1	2	1	2	2	2	1	1	4	3	2	1	3	1	0	0	3	1	1	0	1	2	1	0	5	0	0	1	1	1	1	1
207	23	1	1300	4	1	0	1	0	2	1	1	1	1	1	2	2	3	1	0	0	0	0	0	0	1	2	1	2	1	2	1	0	0	2	1	1	0	0	0	0	1	6	0	0	1	1	0	0	0
208	28	1	1200	1	1	0	1	0	2	1	1	1	1	1	2	1	1	1	0	0	0	1	0	0	1	3	1	2	2	2	1	0	0	2	2	1	0	0	1	0	0	4	0	1	1	1	0	0	0
209	19	1	1000	1	1	0	1	0	2	2	1	1	3	#NULL!	2	2	3	1	0	0	0	1	0	0	1	2	1	2	1	1	3	0	0	1	1	1	1	1	0	0	0	4	0	0	1	1	0	0	0
210	20	1	600	1	1	0	1	0	2	1	1	1	2	2	2	1	1	1	0	0	0	0	0	0	0	2	1	2	1	1	1	0	0	1	1	1	1	1	0	0	0	6	0	0	1	1	0	0	0
211	35	1	1500	2	1	0	1	0	2	1	1	1	1	3	2	1	1	1	0	0	0	0	0	0	0	5	1	2	1	3	1	0	0	3	1	1	0	1	3	0	0	4	0	0	1	1	0	0	0
212	30	1	1400	2	1	0	1	0	2	1	1	1	1	1	2	1	1	0	0	0	0	0	0	0	0	4	1	2	2	3	5	0	0	3	2	1	0	0	2	0	0	5	0	1	1	1	0	0	0
213	30	1	1460	4	1	1	1	1	1	1	1	1	3	3	1	3	2	1	2	2	1	2	2	1	1	4	1	2	2	2	2	0	0	2	2	1	1	1	2	0	1	4	0	1	1	1	1	1	1
214	24	1	1800	4	1	1	1	1	1	1	1	3	1	1	1	3	2	1	2	2	1	2	2	1	1	3	2	2	1	2	3	0	0	2	1	1	0	0	1	0	1	8	0	0	1	1	1	1	1
215	21	1	520	4	1	1	1	1	1	1	1	1	1	1	1	3	2	1	2	1	2	2	2	1	1	2	1	2	1	2	1	0	0	2	2	1	0	0	0	0	1	8	0	0	1	1	1	1	1
216	24	1	600	4	1	1	1	1	1	1	1	3	2	1	1	3	2	1	2	2	2	1	2	1	1	3	1	2	1	2	1	0	0	2	2	1	1	0	1	0	1	8	0	0	1	1	1	1	1
217	34	1	780	4	1	1	1	0	2	1	1	1	1	2	2	3	2	1	0	0	0	1	0	1	1	5	1	2	1	3	5	0	0	3	2	1	0	1	3	0	1	7	0	0	1	1	0	0	0
218	22	1	720	3	1	0	1	0	2	1	1	1	1	1	1	3	2	1	2	2	2	1	2	1	1	2	1	2	1	1	4	0	0	1	1	1	0	0	0	0	0	7	0	0	1	1	1	1	1
219	30	1	1080	3	1	0	1	0	2	1	1	1	1	2	1	3	2	1	1	2	2	1	2	1	0	4	1	2	1	3	2	0	0	3	2	1	0	1	2	0	0	4	0	0	1	1	1	1	1
220	26	1	1800	4	1	1	1	1	1	1	1	3	2	3	1	3	2	1	2	2	1	1	2	1	1	3	2	2	1	2	2	0	0	2	2	1	1	1	1	0	1	4	0	0	1	1	1	1	1
221	21	1	800	4	1	1	1	1	1	1	1	3	3	2	1	3	2	1	2	2	1	1	2	1	0	2	1	2	1	1	2	0	0	1	2	1	1	1	0	0	1	4	0	0	1	1	1	1	1
222	24	1	1000	4	1	1	1	1	1	1	1	3	2	3	1	3	2	1	2	2	2	1	2	1	1	3	1	2	1	2	3	0	0	2	2	1	1	1	1	0	1	4	0	0	1	1	1	1	1
223	32	1	600	3	1	1	1	1	1	1	1	1	1	2	1	3	2	1	2	2	2	1	2	1	1	4	1	2	2	2	4	0	0	2	2	1	0	1	2	0	0	3	0	1	1	1	1	1	1
224	26	1	1400	4	1	0	1	0	2	1	3	3	3	3	1	3	2	1	2	2	2	1	2	1	1	3	1	2	1	2	1	0	0	2	2	1	1	1	1	0	1	4	0	0	1	1	1	1	1
225	21	1	900	4	1	0	1	0	2	1	3	1	2	1	1	2	3	1	2	2	2	1	2	1	1	2	1	2	1	2	4	0	0	2	1	1	1	0	0	0	1	4	0	0	1	1	1	1	1
226	20	1	1000	2	0	0	2	0	2	1	3	1	1	2	2	1	#NULL!	1	0	0	0	0	0	0	0	2	1	2	1	1	3	0	0	1	2	2	0	1	0	0	0	4	0	0	1	1	0	0	0
227	26	1	1200	4	0	0	2	0	2	1	1	3	2	3	2	2	#NULL!	1	0	0	0	0	0	0	0	3	1	2	1	2	1	0	0	2	2	1	1	1	1	0	1	4	0	0	1	1	0	0	0
228	23	1	600	1	0	0	2	0	2	1	1	1	2	2	2	1	#NULL!	0	0	1	0	1	0	1	0	2	1	2	2	1	2	0	0	1	2	2	1	1	0	0	0	4	0	1	1	1	0	1	0
229	18	1	400	1	0	0	2	0	2	1	4	1	1	1	1	1	#NULL!	1	1	1	1	1	1	1	1	1	1	2	1	1	3	0	0	1	2	2	0	0	0	0	0	4	0	0	1	1	1	1	1
230	20	1	800	2	0	0	2	0	2	1	1	1	2	4	2	1	#NULL!	1	0	0	1	1	0	1	0	2	1	2	2	1	2	0	0	1	2	2	1	1	0	0	0	4	0	1	1	1	0	0	1
231	30	1	200	#NULL!	0	0	2	0	2	1	1	1	1	1	2	2	#NULL!	0	0	0	0	0	0	0	1	4	1	2	1	3	2	0	0	3	2	2	0	0	2	0	#NULL!	3	0	0	#NULL!	0	0	0	0
232	20	1	2500	4	0	1	2	1	2	1	1	1	1	3	2	1	#NULL!	0	0	1	0	1	0	0	1	2	2	2	1	2	1	0	0	2	2	1	0	1	0	0	1	7	0	0	1	1	0	1	0
233	21	1	1300	4	0	1	2	1	2	1	1	1	1	1	2	1	#NULL!	1	0	0	0	2	0	0	1	2	1	2	1	1	2	0	0	1	2	1	0	0	0	0	1	4	0	0	1	1	0	0	0
234	22	1	840	4	0	0	2	1	2	1	1	3	1	1	1	1	#NULL!	1	2	2	1	2	2	1	0	2	1	2	1	2	1	0	0	2	2	1	0	0	0	0	1	8	0	0	1	1	1	1	1
235	26	1	2000	4	0	0	2	0	2	1	3	1	2	3	2	3	#NULL!	0	0	1	0	2	1	1	1	3	2	2	1	2	1	0	0	2	2	1	1	1	1	0	1	8	0	0	1	1	0	1	0
236	24	1	600	2	0	0	2	0	2	1	3	1	1	1	1	2	#NULL!	0	1	0	0	1	0	0	1	3	1	2	1	2	1	0	0	2	2	1	0	0	1	0	0	7	0	0	1	1	1	0	0
237	37	1	200	3	0	0	2	0	2	1	1	1	1	1	1	1	#NULL!	0	1	0	0	1	0	0	1	5	1	2	1	3	4	0	1	3	2	1	0	0	3	0	0	#NULL!	0	0	1	1	1	0	0
238	20	1	800	2	0	0	2	0	2	1	1	3	2	3	2	3	#NULL!	1	0	0	0	0	0	0	1	2	1	2	1	2	2	0	0	2	2	1	1	1	0	0	0	4	0	0	1	1	0	0	0
239	28	1	2000	4	0	0	2	0	2	1	1	1	1	2	2	1	#NULL!	0	0	0	0	0	0	0	0	3	2	2	2	2	1	0	0	2	2	1	0	1	1	0	1	4	0	1	1	1	0	0	0
240	18	1	700	2	0	0	2	0	2	1	1	1	1	3	1	2	#NULL!	1	0	0	0	2	0	0	1	1	1	2	1	2	2	0	0	2	2	1	0	1	0	0	0	4	0	0	1	1	0	0	0
241	23	1	600	3	0	1	2	1	2	1	1	1	1	1	1	3	#NULL!	1	2	2	1	2	2	1	1	2	1	2	1	2	3	0	0	2	2	1	0	0	0	0	0	4	0	0	1	1	1	1	1
242	22	1	1400	3	0	1	2	1	2	1	1	1	1	1	1	3	#NULL!	1	2	2	2	2	2	1	0	2	1	2	1	2	3	0	0	2	2	1	0	0	0	0	0	6	0	0	1	1	1	1	1
243	19	1	1000	1	0	0	2	0	2	1	1	1	1	2	2	2	#NULL!	1	0	1	1	1	1	0	0	2	1	2	1	1	6	0	1	1	2	2	0	1	0	0	0	6	0	0	1	1	0	1	1
244	29	1	1250	1	0	0	2	0	2	1	1	1	1	3	2	1	#NULL!	0	0	0	0	0	0	0	0	4	1	2	1	2	2	0	0	2	2	1	0	1	2	0	0	3	0	0	1	1	0	0	0
245	28	1	833	2	0	0	2	0	2	1	3	1	2	3	2	1	#NULL!	0	0	0	0	0	0	0	1	3	1	2	1	3	2	0	0	3	2	1	1	1	1	0	0	3	0	0	1	1	0	0	0
246	20	1	1000	2	0	0	2	0	2	1	3	1	2	1	2	1	#NULL!	1	0	0	0	0	0	0	1	2	1	2	1	1	2	0	0	1	2	2	1	0	0	0	0	7	0	0	1	1	0	0	0
247	33	1	5000	2	0	0	2	0	2	1	1	1	2	3	2	2	#NULL!	0	0	0	0	0	0	0	0	4	3	2	2	3	2	0	0	3	2	1	1	1	2	1	0	4	0	1	1	1	0	0	0
248	25	1	800	2	0	0	2	0	2	1	1	1	1	1	2	2	#NULL!	0	0	0	0	0	0	0	1	3	1	2	2	3	2	0	0	3	2	1	0	0	1	0	0	3	0	1	1	1	0	0	0
249	38	1	700	1	0	0	2	0	2	1	3	1	1	1	2	1	#NULL!	0	0	0	0	0	0	0	1	5	1	2	1	3	1	0	0	3	2	1	0	0	3	0	0	8	0	0	1	1	0	0	0
250	28	1	500	3	0	0	2	0	2	1	3	1	1	2	2	1	#NULL!	0	0	0	0	0	0	0	1	3	1	1	1	3	2	0	1	3	2	1	0	1	1	0	0	8	0	0	1	1	0	0	0
[truncated: 15 more columns]
